# Supplementary material for: Enhanced behavioural and neural sensitivity to punishments in chronic pain and fatigue
Source: Brain. 2024 Dec 30;148(6):2151–62. doi: 10.1093/brain/awae408 (PMC12129725; doi:10.1093/brain/awae408)
Supplement: awae408_Supplementary_Data [file awae408_supplementary_data.zip]

Archive with 1 entries (1 files):
- FAPIA_for_Brain__revision__supplementary.pdf
